# Supplementary material for: A CMOS Image Sensor Based Refractometer without Spectrometry
Source: Sensors (Basel). 2022 Feb 5;22(3):1209. doi: 10.3390/s22031209 (PMC8840477; doi:10.3390/s22031209)
Supplement: Supplementary file 1 [file sensors-22-01209-s001.zip]

Archive with 1 entries (1 files):
- sensors-1536687-supplementary.pdf
